# Supplementary material for: OGRE: calculate, visualize, and analyze overlap between genomic input regions and public annotations
Source: BMC Bioinformatics. 2023 Jul 26;24:300. doi: 10.1186/s12859-023-05422-w (PMC10369718; doi:10.1186/s12859-023-05422-w)
Supplement: Supplementary file 1 — Additional file 1. Benchmark script. R code used for benchmarking four overlap tools in terms of processing time and number of overlaps. [file 12859_2023_5422_MOESM1_ESM.r]

#Benchmark script

#Four tools are benchmarked in terms of computation time and number of 
#reported overlaps
#Author: Sven Berres 1)
#1)Centre of Reproductive Medicine and Andrology, University of Münster, Germany
#Date: 16. March 2022

library("microbenchmark")
library("OGRE")
library("regioneR")
library("annotatr")
library("goldmine")
library(ggplot2)
library(data.table)
setwd(dirname(rstudioapi::getActiveDocumentContext()$path)) 

#get protein coding genes dataset for testing, 20k lines file from AnnotationHub
# with identifier "AH10684" HG19, as described in ?OGRE::listPredefinedDataSets
myOGRE <- OGREDataSet()
myOGRE <- addDataSetFromHub(myOGRE,"protCodingGenes","query")
myOGRE[["protCodingGenes2"]] <- myOGRE[["protCodingGenes"]]
#datasets are now stored as GRanges objects within OGRE
detach("package:OGRE", unload=TRUE)
#prepare dataset for goldmine
goldQuery <- myOGRE[["protCodingGenes"]]
mcols(goldQuery)$qrow=1:length(goldQuery)
goldSubject <- myOGRE[["protCodingGenes"]]
mcols(goldSubject)$srow <- 1:length(goldSubject)
#prepare datasets for regioneR, could not find option to ignoreStrand, so we set
#strand to *
a <- myOGRE[["protCodingGenes"]]
strand(a) <- "*"
b <- a
#start benchmark
mbm <- microbenchmark(
  "OGRE" = {
    myOGRE_2 <- fOverlaps(myOGRE)
  },
  "annotatR" = {
    myAnnotatR <- annotate_regions(myOGRE[["protCodingGenes"]],myOGRE[["protCodingGenes"]])                      
  },
  "regioneR" = {
    myRegioneR <- overlapRegions(a,b)                      
  },
  "Goldmine"={
    gm <- calcOverlapForReport(goldQuery,goldSubject)
  }
,times = 10)
print(mbm,unit="s")
autoplot(mbm)
fwrite(print(mbm,unit="s"),"benchmark.csv")

#goldmine and OGRE overlap calculations are not in isolated functions. For
#comparability reasons only the "overlap calculation" code is extracted.
#Otherwise results would not reflect time needed for pure overlap calculation.

#extract function from goldmine, had to add ignore.strand=TRUE, to match other
#tool's ignoring strand
calcOverlapForReport <- function(query.gr, subject.gr, all=TRUE)
{
  #subject.gr <- reduce(subject.gr)
  overlaps.fo <- findOverlaps(query.gr, subject.gr,ignore.strand=TRUE)
  # compute width of each overlap row
  ranges.fo <- suppressWarnings(overlapsRanges(hits=overlaps.fo, query=ranges(query.gr), subject=ranges(subject.gr)))
  # make df with each query and its overlapping width
  ofoq <- queryHits(overlaps.fo)
  ofos <- subjectHits(overlaps.fo)
  width.df <- data.frame(query=ofoq, subject=ofos, qrow=query.gr[ofoq]$qrow, srow=subject.gr[ofos]$srow, width=width(ranges.fo))
  width.df$per <- round(width.df$width/width(query.gr[width.df$query])*100,digits=2)
  width.df$sper <- round(width.df$width/width(subject.gr[width.df$subject])*100,digits=2)
  # return DF
  if(all==TRUE)
  {
    data.frame(qrow=width.df$qrow, srow=width.df$srow, per=width.df$per, bp=width.df$width, sper=width.df$sper)
  } else
  {
    data.frame(qrow=width.df$qrow, srow=width.df$srow, per=width.df$per)
  }
}

#extract function from OGRE
fOverlaps <- function(OGREDataSet,selfHits=FALSE,ignoreStrand=TRUE){
  
  ol <- findOverlaps(OGREDataSet[[1]],OGREDataSet[[2]],ignore.strand=ignoreStrand)
  
  detailDT <- data.table(
    queryID=mcols(OGREDataSet[[1]])[queryHits(ol),"ID"],
    subjID=mcols(OGREDataSet[[1]])[subjectHits(ol),"ID"]
  )
  return(detailDT)
}
#compare the number of overlaps between different tools,(self hits are subtracted)
#All show same number of overlaps
num_OGRE <- dim(myOGRE_2)[1]-length(myOGRE[["protCodingGenes"]])

num_annotatr <- length(myAnnotatR)-length(myOGRE[["protCodingGenes"]])

num_regioneR <- dim(myRegioneR[myRegioneR$type!="equal",])[1]

num_gm <- dim(gm)[1]-length(myOGRE[["protCodingGenes"]])
