# Supplementary material for: OGRE: calculate, visualize, and analyze overlap between genomic input regions and public annotations
Source: BMC Bioinformatics. 2023 Jul 26;24:300. doi: 10.1186/s12859-023-05422-w (PMC10369718; doi:10.1186/s12859-023-05422-w)
Supplement: Supplementary file 5 — Additional file 5: Table S2. OGRE tabular output 1. OGRE’s tabular output of gene- TFBS overlap, where each gene is listed with all overlapping TFBS using input data from [23]. [file 12859_2023_5422_MOESM5_ESM.csv]

queryID	subjType	subjID
C1QTNF12	EGR4	EGR4.346
ACAP3	EGR4	EGR4.366 EGR4.367 EGR4.368 EGR4.369 EGR4.370 EGR4.371 EGR4.372 EGR4.373 EGR4.374 EGR4.375 EGR4.376 EGR4.377 EGR4.378 EGR4.379 EGR4.380 EGR4.381 EGR4.382 EGR4.383 EGR4.384 EGR4.385 EGR4.386 EGR4.387 EGR4.388 EGR4.389 EGR4.390
AURKAIP1	EGR4	EGR4.431 EGR4.432 EGR4.433
OSCP1	EGR4	EGR4.8105
ATP1A1	EGR4	EGR4.16453 EGR4.16454 EGR4.16455 EGR4.16456 EGR4.16457 EGR4.16458 EGR4.16459 EGR4.16460 EGR4.16461 EGR4.16462 EGR4.16463 EGR4.16464
NBPF10	EGR4	EGR4.17334 EGR4.17335 EGR4.17336 EGR4.17337 EGR4.17338 EGR4.17339 EGR4.17340 EGR4.17341 EGR4.17342 EGR4.17343
NENF	EGR4	EGR4.24914 EGR4.24915 EGR4.24916 EGR4.24917 EGR4.24918 EGR4.24919 EGR4.24920 EGR4.24921 EGR4.24922 EGR4.24923 EGR4.24924 EGR4.24925 EGR4.24926
SPATA17	EGR4	EGR4.25355 EGR4.25356 EGR4.25357 EGR4.25358 EGR4.25359 EGR4.25360 EGR4.25361 EGR4.25362 EGR4.25363 EGR4.25364 EGR4.25365
EGR4	EGR4	EGR4.166121 EGR4.166122 EGR4.166123 EGR4.166124 EGR4.166125
RPL31	EGR4	EGR4.168671 EGR4.168672 EGR4.168673
TUBA3D	EGR4	EGR4.172445 EGR4.172446 EGR4.172447
HYAL2	EGR4	EGR4.212018 EGR4.212019 EGR4.212020 EGR4.212021
CCDC37-DT	EGR4	EGR4.218852 EGR4.218853 EGR4.218854
PODXL2	EGR4	EGR4.219074 EGR4.219075 EGR4.219076 EGR4.219077 EGR4.219078 EGR4.219079 EGR4.219080 EGR4.219081 EGR4.219082
CDV3	EGR4	EGR4.219856
DNAJC21	EGR4	EGR4.246946 EGR4.246947 EGR4.246948 EGR4.246949
DND1	EGR4	EGR4.256165
SPARC	EGR4	EGR4.257468 EGR4.257469 EGR4.257470 EGR4.257471
PTTG1	EGR4	EGR4.258370
RGS14	EGR4	EGR4.260482 EGR4.260483 EGR4.260484 EGR4.260485 EGR4.260486 EGR4.260487 EGR4.260488 EGR4.260489 EGR4.260490 EGR4.260491
RACK1	EGR4	EGR4.261410 EGR4.261411
HLA-DRA	EGR4	EGR4.265464 EGR4.265465 EGR4.265466
HLA-DPA1	EGR4	EGR4.265535 EGR4.265536 EGR4.265537 EGR4.265538
HLA-DPB1	EGR4	EGR4.265535 EGR4.265536 EGR4.265537 EGR4.265538
TBL2	EGR4	EGR4.287246 EGR4.287247 EGR4.287248
GNB2	EGR4	EGR4.290004 EGR4.290005 EGR4.290006 EGR4.290007 EGR4.290008 EGR4.290009 EGR4.290010
CALD1	EGR4	EGR4.293376 EGR4.293377 EGR4.293378 EGR4.293379 EGR4.293380 EGR4.293381 EGR4.293382 EGR4.293383 EGR4.293384 EGR4.293385 EGR4.293386 EGR4.293387 EGR4.293388 EGR4.293389 EGR4.293390 EGR4.293391
SMARCD3	EGR4	EGR4.295228 EGR4.295229 EGR4.295230 EGR4.295231 EGR4.295232 EGR4.295233 EGR4.295234 EGR4.295235 EGR4.295236 EGR4.295237 EGR4.295238 EGR4.295239 EGR4.295240 EGR4.295241 EGR4.295242 EGR4.295243 EGR4.295244 EGR4.295245
PDLIM2	EGR4	EGR4.299738 EGR4.299739 EGR4.299740 EGR4.299741 EGR4.299742 EGR4.299743 EGR4.299744 EGR4.299745
ANXA11	EGR4	EGR4.37913 EGR4.37914 EGR4.37915 EGR4.37916 EGR4.37917 EGR4.37918 EGR4.37919 EGR4.37920 EGR4.37921 EGR4.37922 EGR4.37923 EGR4.37924
LRRC27	EGR4	EGR4.44712 EGR4.44713 EGR4.44714 EGR4.44715 EGR4.44716 EGR4.44717 EGR4.44718 EGR4.44719 EGR4.44720 EGR4.44721 EGR4.44722 EGR4.44723 EGR4.44724 EGR4.44725 EGR4.44726 EGR4.44727 EGR4.44728 EGR4.44729 EGR4.44730 EGR4.44731 EGR4.44732 EGR4.44733 EGR4.44734 EGR4.44735 EGR4.44736
UTF1	EGR4	EGR4.45185 EGR4.45186 EGR4.45187 EGR4.45188 EGR4.45189 EGR4.45190
SPA17	EGR4	EGR4.61019 EGR4.61020 EGR4.61021 EGR4.61022 EGR4.61023
ST3GAL4	EGR4	EGR4.61268 EGR4.61269 EGR4.61270 EGR4.61271 EGR4.61272 EGR4.61273 EGR4.61274 EGR4.61275 EGR4.61276 EGR4.61277 EGR4.61278 EGR4.61279 EGR4.61280 EGR4.61281 EGR4.61282 EGR4.61283 EGR4.61284 EGR4.61285 EGR4.61286 EGR4.61287 EGR4.61288 EGR4.61289 EGR4.61290 EGR4.61291 EGR4.61292 EGR4.61293 EGR4.61294 EGR4.61295 EGR4.61296 EGR4.61297
AMN1	EGR4	EGR4.66016 EGR4.66017
TUBA1A	EGR4	EGR4.67466 EGR4.67467 EGR4.67468
GTSF1	EGR4	EGR4.68484 EGR4.68485
CRIP2	EGR4	EGR4.97540 EGR4.97541 EGR4.97542 EGR4.97543 EGR4.97544 EGR4.97545 EGR4.97546 EGR4.97547 EGR4.97548 EGR4.97549 EGR4.97550 EGR4.97551 EGR4.97552 EGR4.97553 EGR4.97554 EGR4.97555 EGR4.97556 EGR4.97557 EGR4.97558 EGR4.97559
RPL4	EGR4	EGR4.103122 EGR4.103123
TRAP1	EGR4	EGR4.109717 EGR4.109718 EGR4.109719 EGR4.109720 EGR4.109721 EGR4.109722 EGR4.109723 EGR4.109724 EGR4.109725 EGR4.109726 EGR4.109727 EGR4.109728
AC136944.3	EGR4	EGR4.114487 EGR4.114488 EGR4.114489
SIAH1	EGR4	EGR4.114960 EGR4.114961 EGR4.114962 EGR4.114963 EGR4.114964 EGR4.114965 EGR4.114966 EGR4.114967 EGR4.114968 EGR4.114969 EGR4.114970
COTL1	EGR4	EGR4.119864 EGR4.119865 EGR4.119866 EGR4.119867 EGR4.119868 EGR4.119869 EGR4.119870 EGR4.119871 EGR4.119872 EGR4.119873 EGR4.119874 EGR4.119875 EGR4.119876 EGR4.119877 EGR4.119878 EGR4.119879 EGR4.119880
CCL3L1	EGR4	EGR4.127323
BAIAP2	EGR4	EGR4.135238 EGR4.135239 EGR4.135240 EGR4.135241 EGR4.135242 EGR4.135243 EGR4.135244 EGR4.135245 EGR4.135246 EGR4.135247 EGR4.135248 EGR4.135249 EGR4.135250 EGR4.135251 EGR4.135252 EGR4.135253 EGR4.135254 EGR4.135255 EGR4.135256 EGR4.135257 EGR4.135258 EGR4.135259 EGR4.135260 EGR4.135261 EGR4.135262 EGR4.135263 EGR4.135264 EGR4.135265 EGR4.135266 EGR4.135267 EGR4.135268
CEP131	EGR4	EGR4.135310 EGR4.135311 EGR4.135312 EGR4.135313 EGR4.135314 EGR4.135315 EGR4.135316 EGR4.135317 EGR4.135318 EGR4.135319 EGR4.135320 EGR4.135321 EGR4.135322 EGR4.135323 EGR4.135324 EGR4.135325 EGR4.135326 EGR4.135327
NPB	EGR4	EGR4.135539 EGR4.135540 EGR4.135541 EGR4.135542 EGR4.135543 EGR4.135544 EGR4.135545
PLPP2	EGR4	EGR4.144172 EGR4.144173 EGR4.144174 EGR4.144175 EGR4.144176 EGR4.144177
EEF2	EGR4	EGR4.146163 EGR4.146164 EGR4.146165
MAP2K2	EGR4	EGR4.146222 EGR4.146223 EGR4.146224 EGR4.146225 EGR4.146226 EGR4.146227 EGR4.146228 EGR4.146229 EGR4.146230 EGR4.146231 EGR4.146232 EGR4.146233 EGR4.146234 EGR4.146235 EGR4.146236 EGR4.146237 EGR4.146238
MARCH2	EGR4	EGR4.147699 EGR4.147700 EGR4.147701 EGR4.147702
NOSIP	EGR4	EGR4.155741 EGR4.155742 EGR4.155743 EGR4.155744 EGR4.155745 EGR4.155746 EGR4.155747 EGR4.155748 EGR4.155749 EGR4.155750 EGR4.155751 EGR4.155752 EGR4.155753 EGR4.155754 EGR4.155755 EGR4.155756 EGR4.155757 EGR4.155758 EGR4.155759 EGR4.155760 EGR4.155761 EGR4.155762
C19orf84	EGR4	EGR4.156288 EGR4.156289 EGR4.156290
ID1	EGR4	EGR4.187162 EGR4.187163
EIF3L	EGR4	EGR4.202795 EGR4.202796 EGR4.202797 EGR4.202798 EGR4.202799 EGR4.202800 EGR4.202801
ASB9	EGR4	EGR4.329779 EGR4.329780 EGR4.329781 EGR4.329782 EGR4.329783 EGR4.329784 EGR4.329785 EGR4.329786
CTAG1A	EGR4	EGR4.344098 EGR4.344099 EGR4.344100 EGR4.344101 EGR4.344102
CTAG1B	EGR4	EGR4.344106 EGR4.344107 EGR4.344108 EGR4.344109 EGR4.344110
