# Supplementary material for: OGRE: calculate, visualize, and analyze overlap between genomic input regions and public annotations
Source: BMC Bioinformatics. 2023 Jul 26;24:300. doi: 10.1186/s12859-023-05422-w (PMC10369718; doi:10.1186/s12859-023-05422-w)
Supplement: Supplementary file 6 — Additional file 6: Table S3. OGRE tabular output 2. Detailed information on each occurring overlap including genomic coordinates for TFBS using input data from [23]. [file 12859_2023_5422_MOESM6_ESM.csv]

queryID	queryType	subjID	subjType	queryChr	queryStart	queryEnd	subjChr	subjStart	subjEnd
C1QTNF12	Genes	EGR4.346	EGR4	1	1240446	1248722	1	1241736	1241752
ACAP3	Genes	EGR4.366	EGR4	1	1290390	1311609	1	1293748	1293764
ACAP3	Genes	EGR4.367	EGR4	1	1290390	1311609	1	1293768	1293784
ACAP3	Genes	EGR4.368	EGR4	1	1290390	1311609	1	1293987	1294003
ACAP3	Genes	EGR4.369	EGR4	1	1290390	1311609	1	1296160	1296176
ACAP3	Genes	EGR4.370	EGR4	1	1290390	1311609	1	1296748	1296764
ACAP3	Genes	EGR4.371	EGR4	1	1290390	1311609	1	1296812	1296828
ACAP3	Genes	EGR4.372	EGR4	1	1290390	1311609	1	1296868	1296884
ACAP3	Genes	EGR4.373	EGR4	1	1290390	1311609	1	1297940	1297956
ACAP3	Genes	EGR4.374	EGR4	1	1290390	1311609	1	1298158	1298174
ACAP3	Genes	EGR4.375	EGR4	1	1290390	1311609	1	1298423	1298439
ACAP3	Genes	EGR4.376	EGR4	1	1290390	1311609	1	1298517	1298533
ACAP3	Genes	EGR4.377	EGR4	1	1290390	1311609	1	1298692	1298708
ACAP3	Genes	EGR4.378	EGR4	1	1290390	1311609	1	1300066	1300082
ACAP3	Genes	EGR4.379	EGR4	1	1290390	1311609	1	1300139	1300155
ACAP3	Genes	EGR4.380	EGR4	1	1290390	1311609	1	1302145	1302161
ACAP3	Genes	EGR4.381	EGR4	1	1290390	1311609	1	1304321	1304337
ACAP3	Genes	EGR4.382	EGR4	1	1290390	1311609	1	1305939	1305955
ACAP3	Genes	EGR4.383	EGR4	1	1290390	1311609	1	1306665	1306681
ACAP3	Genes	EGR4.384	EGR4	1	1290390	1311609	1	1307499	1307515
ACAP3	Genes	EGR4.385	EGR4	1	1290390	1311609	1	1307538	1307554
ACAP3	Genes	EGR4.386	EGR4	1	1290390	1311609	1	1307891	1307907
ACAP3	Genes	EGR4.387	EGR4	1	1290390	1311609	1	1307988	1308004
ACAP3	Genes	EGR4.388	EGR4	1	1290390	1311609	1	1308554	1308570
ACAP3	Genes	EGR4.389	EGR4	1	1290390	1311609	1	1308776	1308792
ACAP3	Genes	EGR4.390	EGR4	1	1290390	1311609	1	1309020	1309036
AURKAIP1	Genes	EGR4.431	EGR4	1	1371730	1377495	1	1374174	1374190
AURKAIP1	Genes	EGR4.432	EGR4	1	1371730	1377495	1	1374680	1374696
AURKAIP1	Genes	EGR4.433	EGR4	1	1371730	1377495	1	1375037	1375053
OSCP1	Genes	EGR4.8105	EGR4	1	36413827	36452451	1	36427471	36427487
ATP1A1	Genes	EGR4.16453	EGR4	1	116370668	116412261	1	116372824	116372840
ATP1A1	Genes	EGR4.16454	EGR4	1	116370668	116412261	1	116372950	116372966
ATP1A1	Genes	EGR4.16455	EGR4	1	116370668	116412261	1	116373099	116373115
ATP1A1	Genes	EGR4.16456	EGR4	1	116370668	116412261	1	116373179	116373195
ATP1A1	Genes	EGR4.16457	EGR4	1	116370668	116412261	1	116373755	116373771
ATP1A1	Genes	EGR4.16458	EGR4	1	116370668	116412261	1	116376687	116376703
ATP1A1	Genes	EGR4.16459	EGR4	1	116370668	116412261	1	116379315	116379331
ATP1A1	Genes	EGR4.16460	EGR4	1	116370668	116412261	1	116393208	116393224
ATP1A1	Genes	EGR4.16461	EGR4	1	116370668	116412261	1	116404491	116404507
ATP1A1	Genes	EGR4.16462	EGR4	1	116370668	116412261	1	116405765	116405781
ATP1A1	Genes	EGR4.16463	EGR4	1	116370668	116412261	1	116407360	116407376
ATP1A1	Genes	EGR4.16464	EGR4	1	116370668	116412261	1	116409369	116409385
NBPF10	Genes	EGR4.17334	EGR4	1	146062699	146231000	1	146134768	146134784
NBPF10	Genes	EGR4.17335	EGR4	1	146062699	146231000	1	146137543	146137559
NBPF10	Genes	EGR4.17336	EGR4	1	146062699	146231000	1	146154499	146154515
NBPF10	Genes	EGR4.17337	EGR4	1	146062699	146231000	1	146167449	146167465
NBPF10	Genes	EGR4.17338	EGR4	1	146062699	146231000	1	146187027	146187043
NBPF10	Genes	EGR4.17339	EGR4	1	146062699	146231000	1	146195040	146195056
NBPF10	Genes	EGR4.17340	EGR4	1	146062699	146231000	1	146204898	146204914
NBPF10	Genes	EGR4.17341	EGR4	1	146062699	146231000	1	146209928	146209944
NBPF10	Genes	EGR4.17342	EGR4	1	146062699	146231000	1	146228261	146228277
NBPF10	Genes	EGR4.17343	EGR4	1	146062699	146231000	1	146229399	146229415
NENF	Genes	EGR4.24914	EGR4	1	212430920	212448379	1	212432334	212432350
NENF	Genes	EGR4.24915	EGR4	1	212430920	212448379	1	212432354	212432370
NENF	Genes	EGR4.24916	EGR4	1	212430920	212448379	1	212433467	212433483
NENF	Genes	EGR4.24917	EGR4	1	212430920	212448379	1	212433745	212433761
NENF	Genes	EGR4.24918	EGR4	1	212430920	212448379	1	212433755	212433771
NENF	Genes	EGR4.24919	EGR4	1	212430920	212448379	1	212434075	212434091
NENF	Genes	EGR4.24920	EGR4	1	212430920	212448379	1	212436632	212436648
NENF	Genes	EGR4.24921	EGR4	1	212430920	212448379	1	212438596	212438612
NENF	Genes	EGR4.24922	EGR4	1	212430920	212448379	1	212440832	212440848
NENF	Genes	EGR4.24923	EGR4	1	212430920	212448379	1	212445642	212445658
NENF	Genes	EGR4.24924	EGR4	1	212430920	212448379	1	212445648	212445664
NENF	Genes	EGR4.24925	EGR4	1	212430920	212448379	1	212445654	212445670
NENF	Genes	EGR4.24926	EGR4	1	212430920	212448379	1	212446417	212446433
SPATA17	Genes	EGR4.25355	EGR4	1	217629324	217873696	1	217631471	217631487
SPATA17	Genes	EGR4.25356	EGR4	1	217629324	217873696	1	217643581	217643597
SPATA17	Genes	EGR4.25357	EGR4	1	217629324	217873696	1	217656030	217656046
SPATA17	Genes	EGR4.25358	EGR4	1	217629324	217873696	1	217691557	217691573
SPATA17	Genes	EGR4.25359	EGR4	1	217629324	217873696	1	217694110	217694126
SPATA17	Genes	EGR4.25360	EGR4	1	217629324	217873696	1	217696143	217696159
SPATA17	Genes	EGR4.25361	EGR4	1	217629324	217873696	1	217696230	217696246
SPATA17	Genes	EGR4.25362	EGR4	1	217629324	217873696	1	217730508	217730524
SPATA17	Genes	EGR4.25363	EGR4	1	217629324	217873696	1	217768947	217768963
SPATA17	Genes	EGR4.25364	EGR4	1	217629324	217873696	1	217844881	217844897
SPATA17	Genes	EGR4.25365	EGR4	1	217629324	217873696	1	217869753	217869769
EGR4	Genes	EGR4.166121	EGR4	2	73288929	73295705	2	73291297	73291313
EGR4	Genes	EGR4.166122	EGR4	2	73288929	73295705	2	73291865	73291881
EGR4	Genes	EGR4.166123	EGR4	2	73288929	73295705	2	73292941	73292957
EGR4	Genes	EGR4.166124	EGR4	2	73288929	73295705	2	73293126	73293142
EGR4	Genes	EGR4.166125	EGR4	2	73288929	73295705	2	73293556	73293572
RPL31	Genes	EGR4.168671	EGR4	2	101000229	101026032	2	101001776	101001792
RPL31	Genes	EGR4.168672	EGR4	2	101000229	101026032	2	101008024	101008040
RPL31	Genes	EGR4.168673	EGR4	2	101000229	101026032	2	101024340	101024356
TUBA3D	Genes	EGR4.172445	EGR4	2	131474119	131484934	2	131479486	131479502
TUBA3D	Genes	EGR4.172446	EGR4	2	131474119	131484934	2	131482713	131482729
TUBA3D	Genes	EGR4.172447	EGR4	2	131474119	131484934	2	131482791	131482807
HYAL2	Genes	EGR4.212018	EGR4	3	50315790	50324782	3	50318700	50318716
HYAL2	Genes	EGR4.212019	EGR4	3	50315790	50324782	3	50321223	50321239
HYAL2	Genes	EGR4.212020	EGR4	3	50315790	50324782	3	50321257	50321273
HYAL2	Genes	EGR4.212021	EGR4	3	50315790	50324782	3	50321813	50321829
CCDC37-DT	Genes	EGR4.218852	EGR4	3	126391032	126396851	3	126393915	126393931
CCDC37-DT	Genes	EGR4.218853	EGR4	3	126391032	126396851	3	126393959	126393975
CCDC37-DT	Genes	EGR4.218854	EGR4	3	126391032	126396851	3	126395372	126395388
PODXL2	Genes	EGR4.219074	EGR4	3	127627185	127674802	3	127630620	127630636
PODXL2	Genes	EGR4.219075	EGR4	3	127627185	127674802	3	127645578	127645594
PODXL2	Genes	EGR4.219076	EGR4	3	127627185	127674802	3	127649785	127649801
PODXL2	Genes	EGR4.219077	EGR4	3	127627185	127674802	3	127653753	127653769
PODXL2	Genes	EGR4.219078	EGR4	3	127627185	127674802	3	127662396	127662412
PODXL2	Genes	EGR4.219079	EGR4	3	127627185	127674802	3	127667972	127667988
PODXL2	Genes	EGR4.219080	EGR4	3	127627185	127674802	3	127669637	127669653
PODXL2	Genes	EGR4.219081	EGR4	3	127627185	127674802	3	127671417	127671433
PODXL2	Genes	EGR4.219082	EGR4	3	127627185	127674802	3	127674626	127674642
CDV3	Genes	EGR4.219856	EGR4	3	133571730	133592261	3	133574340	133574356
DNAJC21	Genes	EGR4.246946	EGR4	5	34927559	34960964	5	34927892	34927908
DNAJC21	Genes	EGR4.246947	EGR4	5	34927559	34960964	5	34929384	34929400
DNAJC21	Genes	EGR4.246948	EGR4	5	34927559	34960964	5	34929579	34929595
DNAJC21	Genes	EGR4.246949	EGR4	5	34927559	34960964	5	34933566	34933582
DND1	Genes	EGR4.256165	EGR4	5	140668794	140675576	5	140671011	140671027
SPARC	Genes	EGR4.257468	EGR4	5	151659096	151688975	5	151663671	151663687
SPARC	Genes	EGR4.257469	EGR4	5	151659096	151688975	5	151667664	151667680
SPARC	Genes	EGR4.257470	EGR4	5	151659096	151688975	5	151672202	151672218
SPARC	Genes	EGR4.257471	EGR4	5	151659096	151688975	5	151686274	151686290
PTTG1	Genes	EGR4.258370	EGR4	5	160419855	160430739	5	160421769	160421785
RGS14	Genes	EGR4.260482	EGR4	5	177355924	177374596	5	177362195	177362211
RGS14	Genes	EGR4.260483	EGR4	5	177355924	177374596	5	177366014	177366030
RGS14	Genes	EGR4.260484	EGR4	5	177355924	177374596	5	177367555	177367571
RGS14	Genes	EGR4.260485	EGR4	5	177355924	177374596	5	177368549	177368565
RGS14	Genes	EGR4.260486	EGR4	5	177355924	177374596	5	177368608	177368624
RGS14	Genes	EGR4.260487	EGR4	5	177355924	177374596	5	177369649	177369665
RGS14	Genes	EGR4.260488	EGR4	5	177355924	177374596	5	177369758	177369774
RGS14	Genes	EGR4.260489	EGR4	5	177355924	177374596	5	177370499	177370515
RGS14	Genes	EGR4.260490	EGR4	5	177355924	177374596	5	177370823	177370839
RGS14	Genes	EGR4.260491	EGR4	5	177355924	177374596	5	177372858	177372874
RACK1	Genes	EGR4.261410	EGR4	5	181234909	181250096	5	181240601	181240617
RACK1	Genes	EGR4.261411	EGR4	5	181234909	181250096	5	181246385	181246401
HLA-DRA	Genes	EGR4.265464	EGR4	6	32437878	32447046	6	32440286	32440302
HLA-DRA	Genes	EGR4.265465	EGR4	6	32437878	32447046	6	32440292	32440308
HLA-DRA	Genes	EGR4.265466	EGR4	6	32437878	32447046	6	32442405	32442421
HLA-DPA1	Genes	EGR4.265535	EGR4	6	33062569	33082775	6	33074825	33074841
HLA-DPA1	Genes	EGR4.265536	EGR4	6	33062569	33082775	6	33077068	33077084
HLA-DPA1	Genes	EGR4.265537	EGR4	6	33062569	33082775	6	33078888	33078904
HLA-DPA1	Genes	EGR4.265538	EGR4	6	33062569	33082775	6	33081684	33081700
HLA-DPB1	Genes	EGR4.265535	EGR4	6	33073990	33091696	6	33074825	33074841
HLA-DPB1	Genes	EGR4.265536	EGR4	6	33073990	33091696	6	33077068	33077084
HLA-DPB1	Genes	EGR4.265537	EGR4	6	33073990	33091696	6	33078888	33078904
HLA-DPB1	Genes	EGR4.265538	EGR4	6	33073990	33091696	6	33081684	33081700
TBL2	Genes	EGR4.287246	EGR4	7	73565533	73580791	7	73569438	73569454
TBL2	Genes	EGR4.287247	EGR4	7	73565533	73580791	7	73572748	73572764
TBL2	Genes	EGR4.287248	EGR4	7	73565533	73580791	7	73576581	73576597
GNB2	Genes	EGR4.290004	EGR4	7	100671567	100681174	7	100673872	100673888
GNB2	Genes	EGR4.290005	EGR4	7	100671567	100681174	7	100675215	100675231
GNB2	Genes	EGR4.290006	EGR4	7	100671567	100681174	7	100675512	100675528
GNB2	Genes	EGR4.290007	EGR4	7	100671567	100681174	7	100677161	100677177
GNB2	Genes	EGR4.290008	EGR4	7	100671567	100681174	7	100677273	100677289
GNB2	Genes	EGR4.290009	EGR4	7	100671567	100681174	7	100678631	100678647
GNB2	Genes	EGR4.290010	EGR4	7	100671567	100681174	7	100678923	100678939
CALD1	Genes	EGR4.293376	EGR4	7	134742252	134972729	7	134748559	134748575
CALD1	Genes	EGR4.293377	EGR4	7	134742252	134972729	7	134748932	134748948
CALD1	Genes	EGR4.293378	EGR4	7	134742252	134972729	7	134779168	134779184
CALD1	Genes	EGR4.293379	EGR4	7	134742252	134972729	7	134808675	134808691
CALD1	Genes	EGR4.293380	EGR4	7	134742252	134972729	7	134809437	134809453
CALD1	Genes	EGR4.293381	EGR4	7	134742252	134972729	7	134810799	134810815
CALD1	Genes	EGR4.293382	EGR4	7	134742252	134972729	7	134844877	134844893
CALD1	Genes	EGR4.293383	EGR4	7	134742252	134972729	7	134852354	134852370
CALD1	Genes	EGR4.293384	EGR4	7	134742252	134972729	7	134889049	134889065
CALD1	Genes	EGR4.293385	EGR4	7	134742252	134972729	7	134891542	134891558
CALD1	Genes	EGR4.293386	EGR4	7	134742252	134972729	7	134896587	134896603
CALD1	Genes	EGR4.293387	EGR4	7	134742252	134972729	7	134897260	134897276
CALD1	Genes	EGR4.293388	EGR4	7	134742252	134972729	7	134907749	134907765
CALD1	Genes	EGR4.293389	EGR4	7	134742252	134972729	7	134936204	134936220
CALD1	Genes	EGR4.293390	EGR4	7	134742252	134972729	7	134946485	134946501
CALD1	Genes	EGR4.293391	EGR4	7	134742252	134972729	7	134960320	134960336
SMARCD3	Genes	EGR4.295228	EGR4	7	151236764	151279896	7	151243594	151243610
SMARCD3	Genes	EGR4.295229	EGR4	7	151236764	151279896	7	151244310	151244326
SMARCD3	Genes	EGR4.295230	EGR4	7	151236764	151279896	7	151245416	151245432
SMARCD3	Genes	EGR4.295231	EGR4	7	151236764	151279896	7	151245467	151245483
SMARCD3	Genes	EGR4.295232	EGR4	7	151236764	151279896	7	151245671	151245687
SMARCD3	Genes	EGR4.295233	EGR4	7	151236764	151279896	7	151248123	151248139
SMARCD3	Genes	EGR4.295234	EGR4	7	151236764	151279896	7	151248233	151248249
SMARCD3	Genes	EGR4.295235	EGR4	7	151236764	151279896	7	151249644	151249660
SMARCD3	Genes	EGR4.295236	EGR4	7	151236764	151279896	7	151250374	151250390
SMARCD3	Genes	EGR4.295237	EGR4	7	151236764	151279896	7	151250916	151250932
SMARCD3	Genes	EGR4.295238	EGR4	7	151236764	151279896	7	151251945	151251961
SMARCD3	Genes	EGR4.295239	EGR4	7	151236764	151279896	7	151253286	151253302
SMARCD3	Genes	EGR4.295240	EGR4	7	151236764	151279896	7	151261035	151261051
SMARCD3	Genes	EGR4.295241	EGR4	7	151236764	151279896	7	151261510	151261526
SMARCD3	Genes	EGR4.295242	EGR4	7	151236764	151279896	7	151262481	151262497
SMARCD3	Genes	EGR4.295243	EGR4	7	151236764	151279896	7	151270540	151270556
SMARCD3	Genes	EGR4.295244	EGR4	7	151236764	151279896	7	151276637	151276653
SMARCD3	Genes	EGR4.295245	EGR4	7	151236764	151279896	7	151277548	151277564
PDLIM2	Genes	EGR4.299738	EGR4	8	22576279	22600025	8	22579888	22579904
PDLIM2	Genes	EGR4.299739	EGR4	8	22576279	22600025	8	22581839	22581855
PDLIM2	Genes	EGR4.299740	EGR4	8	22576279	22600025	8	22583208	22583224
PDLIM2	Genes	EGR4.299741	EGR4	8	22576279	22600025	8	22585806	22585822
PDLIM2	Genes	EGR4.299742	EGR4	8	22576279	22600025	8	22589524	22589540
PDLIM2	Genes	EGR4.299743	EGR4	8	22576279	22600025	8	22599186	22599202
PDLIM2	Genes	EGR4.299744	EGR4	8	22576279	22600025	8	22599552	22599568
PDLIM2	Genes	EGR4.299745	EGR4	8	22576279	22600025	8	22599573	22599589
ANXA11	Genes	EGR4.37913	EGR4	10	80148889	80207572	10	80154567	80154583
ANXA11	Genes	EGR4.37914	EGR4	10	80148889	80207572	10	80169852	80169868
ANXA11	Genes	EGR4.37915	EGR4	10	80148889	80207572	10	80186461	80186477
ANXA11	Genes	EGR4.37916	EGR4	10	80148889	80207572	10	80187111	80187127
ANXA11	Genes	EGR4.37917	EGR4	10	80148889	80207572	10	80192894	80192910
ANXA11	Genes	EGR4.37918	EGR4	10	80148889	80207572	10	80193720	80193736
ANXA11	Genes	EGR4.37919	EGR4	10	80148889	80207572	10	80196559	80196575
ANXA11	Genes	EGR4.37920	EGR4	10	80148889	80207572	10	80202280	80202296
ANXA11	Genes	EGR4.37921	EGR4	10	80148889	80207572	10	80204410	80204426
ANXA11	Genes	EGR4.37922	EGR4	10	80148889	80207572	10	80205172	80205188
ANXA11	Genes	EGR4.37923	EGR4	10	80148889	80207572	10	80205197	80205213
ANXA11	Genes	EGR4.37924	EGR4	10	80148889	80207572	10	80205376	80205392
LRRC27	Genes	EGR4.44712	EGR4	10	132330154	132383508	10	132332025	132332041
LRRC27	Genes	EGR4.44713	EGR4	10	132330154	132383508	10	132332459	132332475
LRRC27	Genes	EGR4.44714	EGR4	10	132330154	132383508	10	132339144	132339160
LRRC27	Genes	EGR4.44715	EGR4	10	132330154	132383508	10	132346128	132346144
LRRC27	Genes	EGR4.44716	EGR4	10	132330154	132383508	10	132347580	132347596
LRRC27	Genes	EGR4.44717	EGR4	10	132330154	132383508	10	132350613	132350629
LRRC27	Genes	EGR4.44718	EGR4	10	132330154	132383508	10	132355891	132355907
LRRC27	Genes	EGR4.44719	EGR4	10	132330154	132383508	10	132360526	132360542
LRRC27	Genes	EGR4.44720	EGR4	10	132330154	132383508	10	132363499	132363515
LRRC27	Genes	EGR4.44721	EGR4	10	132330154	132383508	10	132364366	132364382
LRRC27	Genes	EGR4.44722	EGR4	10	132330154	132383508	10	132364382	132364398
LRRC27	Genes	EGR4.44723	EGR4	10	132330154	132383508	10	132364418	132364434
LRRC27	Genes	EGR4.44724	EGR4	10	132330154	132383508	10	132364454	132364470
LRRC27	Genes	EGR4.44725	EGR4	10	132330154	132383508	10	132364470	132364486
LRRC27	Genes	EGR4.44726	EGR4	10	132330154	132383508	10	132364486	132364502
LRRC27	Genes	EGR4.44727	EGR4	10	132330154	132383508	10	132364624	132364640
LRRC27	Genes	EGR4.44728	EGR4	10	132330154	132383508	10	132364637	132364653
LRRC27	Genes	EGR4.44729	EGR4	10	132330154	132383508	10	132364665	132364681
LRRC27	Genes	EGR4.44730	EGR4	10	132330154	132383508	10	132364743	132364759
LRRC27	Genes	EGR4.44731	EGR4	10	132330154	132383508	10	132364779	132364795
LRRC27	Genes	EGR4.44732	EGR4	10	132330154	132383508	10	132364791	132364807
LRRC27	Genes	EGR4.44733	EGR4	10	132330154	132383508	10	132364807	132364823
LRRC27	Genes	EGR4.44734	EGR4	10	132330154	132383508	10	132364831	132364847
LRRC27	Genes	EGR4.44735	EGR4	10	132330154	132383508	10	132374591	132374607
LRRC27	Genes	EGR4.44736	EGR4	10	132330154	132383508	10	132377250	132377266
UTF1	Genes	EGR4.45185	EGR4	10	133228217	133233558	10	133229845	133229861
UTF1	Genes	EGR4.45186	EGR4	10	133228217	133233558	10	133229854	133229870
UTF1	Genes	EGR4.45187	EGR4	10	133228217	133233558	10	133230901	133230917
UTF1	Genes	EGR4.45188	EGR4	10	133228217	133233558	10	133231093	133231109
UTF1	Genes	EGR4.45189	EGR4	10	133228217	133233558	10	133232134	133232150
UTF1	Genes	EGR4.45190	EGR4	10	133228217	133233558	10	133233304	133233320
SPA17	Genes	EGR4.61019	EGR4	11	124671798	124699518	11	124673769	124673785
SPA17	Genes	EGR4.61020	EGR4	11	124671798	124699518	11	124674141	124674157
SPA17	Genes	EGR4.61021	EGR4	11	124671798	124699518	11	124676500	124676516
SPA17	Genes	EGR4.61022	EGR4	11	124671798	124699518	11	124686182	124686198
SPA17	Genes	EGR4.61023	EGR4	11	124671798	124699518	11	124689500	124689516
ST3GAL4	Genes	EGR4.61268	EGR4	11	126353640	126442344	11	126353745	126353761
ST3GAL4	Genes	EGR4.61269	EGR4	11	126353640	126442344	11	126359038	126359054
ST3GAL4	Genes	EGR4.61270	EGR4	11	126353640	126442344	11	126365006	126365022
ST3GAL4	Genes	EGR4.61271	EGR4	11	126353640	126442344	11	126366194	126366210
ST3GAL4	Genes	EGR4.61272	EGR4	11	126353640	126442344	11	126373735	126373751
ST3GAL4	Genes	EGR4.61273	EGR4	11	126353640	126442344	11	126382204	126382220
ST3GAL4	Genes	EGR4.61274	EGR4	11	126353640	126442344	11	126383387	126383403
ST3GAL4	Genes	EGR4.61275	EGR4	11	126353640	126442344	11	126383970	126383986
ST3GAL4	Genes	EGR4.61276	EGR4	11	126353640	126442344	11	126393284	126393300
ST3GAL4	Genes	EGR4.61277	EGR4	11	126353640	126442344	11	126394953	126394969
ST3GAL4	Genes	EGR4.61278	EGR4	11	126353640	126442344	11	126402671	126402687
ST3GAL4	Genes	EGR4.61279	EGR4	11	126353640	126442344	11	126403151	126403167
ST3GAL4	Genes	EGR4.61280	EGR4	11	126353640	126442344	11	126405725	126405741
ST3GAL4	Genes	EGR4.61281	EGR4	11	126353640	126442344	11	126406708	126406724
ST3GAL4	Genes	EGR4.61282	EGR4	11	126353640	126442344	11	126406712	126406728
ST3GAL4	Genes	EGR4.61283	EGR4	11	126353640	126442344	11	126407706	126407722
ST3GAL4	Genes	EGR4.61284	EGR4	11	126353640	126442344	11	126407847	126407863
ST3GAL4	Genes	EGR4.61285	EGR4	11	126353640	126442344	11	126413678	126413694
ST3GAL4	Genes	EGR4.61286	EGR4	11	126353640	126442344	11	126415958	126415974
ST3GAL4	Genes	EGR4.61287	EGR4	11	126353640	126442344	11	126417027	126417043
ST3GAL4	Genes	EGR4.61288	EGR4	11	126353640	126442344	11	126421888	126421904
ST3GAL4	Genes	EGR4.61289	EGR4	11	126353640	126442344	11	126428532	126428548
ST3GAL4	Genes	EGR4.61290	EGR4	11	126353640	126442344	11	126431487	126431503
ST3GAL4	Genes	EGR4.61291	EGR4	11	126353640	126442344	11	126432583	126432599
ST3GAL4	Genes	EGR4.61292	EGR4	11	126353640	126442344	11	126433379	126433395
ST3GAL4	Genes	EGR4.61293	EGR4	11	126353640	126442344	11	126435141	126435157
ST3GAL4	Genes	EGR4.61294	EGR4	11	126353640	126442344	11	126437058	126437074
ST3GAL4	Genes	EGR4.61295	EGR4	11	126353640	126442344	11	126438156	126438172
ST3GAL4	Genes	EGR4.61296	EGR4	11	126353640	126442344	11	126438689	126438705
ST3GAL4	Genes	EGR4.61297	EGR4	11	126353640	126442344	11	126438857	126438873
AMN1	Genes	EGR4.66016	EGR4	12	31669142	31731121	12	31674632	31674648
AMN1	Genes	EGR4.66017	EGR4	12	31669142	31731121	12	31677148	31677164
TUBA1A	Genes	EGR4.67466	EGR4	12	49182795	49191080	12	49188537	49188553
TUBA1A	Genes	EGR4.67467	EGR4	12	49182795	49191080	12	49189709	49189725
TUBA1A	Genes	EGR4.67468	EGR4	12	49182795	49191080	12	49190578	49190594
GTSF1	Genes	EGR4.68484	EGR4	12	54453950	54475602	12	54471866	54471882
GTSF1	Genes	EGR4.68485	EGR4	12	54453950	54475602	12	54473577	54473593
CRIP2	Genes	EGR4.97540	EGR4	14	105470962	105482170	14	105471705	105471721
CRIP2	Genes	EGR4.97541	EGR4	14	105470962	105482170	14	105472936	105472952
CRIP2	Genes	EGR4.97542	EGR4	14	105470962	105482170	14	105473323	105473339
CRIP2	Genes	EGR4.97543	EGR4	14	105470962	105482170	14	105473946	105473962
CRIP2	Genes	EGR4.97544	EGR4	14	105470962	105482170	14	105474214	105474230
CRIP2	Genes	EGR4.97545	EGR4	14	105470962	105482170	14	105474220	105474236
CRIP2	Genes	EGR4.97546	EGR4	14	105470962	105482170	14	105474686	105474702
CRIP2	Genes	EGR4.97547	EGR4	14	105470962	105482170	14	105474794	105474810
CRIP2	Genes	EGR4.97548	EGR4	14	105470962	105482170	14	105475089	105475105
CRIP2	Genes	EGR4.97549	EGR4	14	105470962	105482170	14	105475124	105475140
CRIP2	Genes	EGR4.97550	EGR4	14	105470962	105482170	14	105477652	105477668
CRIP2	Genes	EGR4.97551	EGR4	14	105470962	105482170	14	105477670	105477686
CRIP2	Genes	EGR4.97552	EGR4	14	105470962	105482170	14	105477710	105477726
CRIP2	Genes	EGR4.97553	EGR4	14	105470962	105482170	14	105477778	105477794
CRIP2	Genes	EGR4.97554	EGR4	14	105470962	105482170	14	105478175	105478191
CRIP2	Genes	EGR4.97555	EGR4	14	105470962	105482170	14	105478379	105478395
CRIP2	Genes	EGR4.97556	EGR4	14	105470962	105482170	14	105478714	105478730
CRIP2	Genes	EGR4.97557	EGR4	14	105470962	105482170	14	105479072	105479088
CRIP2	Genes	EGR4.97558	EGR4	14	105470962	105482170	14	105479078	105479094
CRIP2	Genes	EGR4.97559	EGR4	14	105470962	105482170	14	105479966	105479982
RPL4	Genes	EGR4.103122	EGR4	15	66496015	66526532	15	66509754	66509770
RPL4	Genes	EGR4.103123	EGR4	15	66496015	66526532	15	66521913	66521929
TRAP1	Genes	EGR4.109717	EGR4	16	3649639	3719553	16	3654274	3654290
TRAP1	Genes	EGR4.109718	EGR4	16	3649639	3719553	16	3657313	3657329
TRAP1	Genes	EGR4.109719	EGR4	16	3649639	3719553	16	3662509	3662525
TRAP1	Genes	EGR4.109720	EGR4	16	3649639	3719553	16	3664259	3664275
TRAP1	Genes	EGR4.109721	EGR4	16	3649639	3719553	16	3671978	3671994
TRAP1	Genes	EGR4.109722	EGR4	16	3649639	3719553	16	3676371	3676387
TRAP1	Genes	EGR4.109723	EGR4	16	3649639	3719553	16	3680540	3680556
TRAP1	Genes	EGR4.109724	EGR4	16	3649639	3719553	16	3685476	3685492
TRAP1	Genes	EGR4.109725	EGR4	16	3649639	3719553	16	3686819	3686835
TRAP1	Genes	EGR4.109726	EGR4	16	3649639	3719553	16	3689495	3689511
TRAP1	Genes	EGR4.109727	EGR4	16	3649639	3719553	16	3694392	3694408
TRAP1	Genes	EGR4.109728	EGR4	16	3649639	3719553	16	3717305	3717321
AC136944.3	Genes	EGR4.114487	EGR4	16	33560649	33572935	16	33571549	33571565
AC136944.3	Genes	EGR4.114488	EGR4	16	33560649	33572935	16	33571698	33571714
AC136944.3	Genes	EGR4.114489	EGR4	16	33560649	33572935	16	33572429	33572445
SIAH1	Genes	EGR4.114960	EGR4	16	48354364	48450402	16	48361220	48361236
SIAH1	Genes	EGR4.114961	EGR4	16	48354364	48450402	16	48361238	48361254
SIAH1	Genes	EGR4.114962	EGR4	16	48354364	48450402	16	48366063	48366079
SIAH1	Genes	EGR4.114963	EGR4	16	48354364	48450402	16	48375337	48375353
SIAH1	Genes	EGR4.114964	EGR4	16	48354364	48450402	16	48379855	48379871
SIAH1	Genes	EGR4.114965	EGR4	16	48354364	48450402	16	48384975	48384991
SIAH1	Genes	EGR4.114966	EGR4	16	48354364	48450402	16	48385490	48385506
SIAH1	Genes	EGR4.114967	EGR4	16	48354364	48450402	16	48388555	48388571
SIAH1	Genes	EGR4.114968	EGR4	16	48354364	48450402	16	48427370	48427386
SIAH1	Genes	EGR4.114969	EGR4	16	48354364	48450402	16	48432358	48432374
SIAH1	Genes	EGR4.114970	EGR4	16	48354364	48450402	16	48433432	48433448
COTL1	Genes	EGR4.119864	EGR4	16	84563596	84620078	16	84564161	84564177
COTL1	Genes	EGR4.119865	EGR4	16	84563596	84620078	16	84575325	84575341
COTL1	Genes	EGR4.119866	EGR4	16	84563596	84620078	16	84579078	84579094
COTL1	Genes	EGR4.119867	EGR4	16	84563596	84620078	16	84588101	84588117
COTL1	Genes	EGR4.119868	EGR4	16	84563596	84620078	16	84595719	84595735
COTL1	Genes	EGR4.119869	EGR4	16	84563596	84620078	16	84599090	84599106
COTL1	Genes	EGR4.119870	EGR4	16	84563596	84620078	16	84602200	84602216
COTL1	Genes	EGR4.119871	EGR4	16	84563596	84620078	16	84604304	84604320
COTL1	Genes	EGR4.119872	EGR4	16	84563596	84620078	16	84604362	84604378
COTL1	Genes	EGR4.119873	EGR4	16	84563596	84620078	16	84608456	84608472
COTL1	Genes	EGR4.119874	EGR4	16	84563596	84620078	16	84613826	84613842
COTL1	Genes	EGR4.119875	EGR4	16	84563596	84620078	16	84614179	84614195
COTL1	Genes	EGR4.119876	EGR4	16	84563596	84620078	16	84614341	84614357
COTL1	Genes	EGR4.119877	EGR4	16	84563596	84620078	16	84617367	84617383
COTL1	Genes	EGR4.119878	EGR4	16	84563596	84620078	16	84618117	84618133
COTL1	Genes	EGR4.119879	EGR4	16	84563596	84620078	16	84618177	84618193
COTL1	Genes	EGR4.119880	EGR4	16	84563596	84620078	16	84619492	84619508
CCL3L1	Genes	EGR4.127323	EGR4	17	36192869	36198758	17	36198735	36198751
BAIAP2	Genes	EGR4.135238	EGR4	17	81033122	81119432	17	81034775	81034791
BAIAP2	Genes	EGR4.135239	EGR4	17	81033122	81119432	17	81034980	81034996
BAIAP2	Genes	EGR4.135240	EGR4	17	81033122	81119432	17	81035023	81035039
BAIAP2	Genes	EGR4.135241	EGR4	17	81033122	81119432	17	81035623	81035639
BAIAP2	Genes	EGR4.135242	EGR4	17	81033122	81119432	17	81035922	81035938
BAIAP2	Genes	EGR4.135243	EGR4	17	81033122	81119432	17	81038048	81038064
BAIAP2	Genes	EGR4.135244	EGR4	17	81033122	81119432	17	81039136	81039152
BAIAP2	Genes	EGR4.135245	EGR4	17	81033122	81119432	17	81040539	81040555
BAIAP2	Genes	EGR4.135246	EGR4	17	81033122	81119432	17	81045085	81045101
BAIAP2	Genes	EGR4.135247	EGR4	17	81033122	81119432	17	81047053	81047069
BAIAP2	Genes	EGR4.135248	EGR4	17	81033122	81119432	17	81054503	81054519
BAIAP2	Genes	EGR4.135249	EGR4	17	81033122	81119432	17	81054774	81054790
BAIAP2	Genes	EGR4.135250	EGR4	17	81033122	81119432	17	81059125	81059141
BAIAP2	Genes	EGR4.135251	EGR4	17	81033122	81119432	17	81062915	81062931
BAIAP2	Genes	EGR4.135252	EGR4	17	81033122	81119432	17	81063648	81063664
BAIAP2	Genes	EGR4.135253	EGR4	17	81033122	81119432	17	81074733	81074749
BAIAP2	Genes	EGR4.135254	EGR4	17	81033122	81119432	17	81084680	81084696
BAIAP2	Genes	EGR4.135255	EGR4	17	81033122	81119432	17	81092424	81092440
BAIAP2	Genes	EGR4.135256	EGR4	17	81033122	81119432	17	81093928	81093944
BAIAP2	Genes	EGR4.135257	EGR4	17	81033122	81119432	17	81095794	81095810
BAIAP2	Genes	EGR4.135258	EGR4	17	81033122	81119432	17	81097491	81097507
BAIAP2	Genes	EGR4.135259	EGR4	17	81033122	81119432	17	81101593	81101609
BAIAP2	Genes	EGR4.135260	EGR4	17	81033122	81119432	17	81101616	81101632
BAIAP2	Genes	EGR4.135261	EGR4	17	81033122	81119432	17	81103754	81103770
BAIAP2	Genes	EGR4.135262	EGR4	17	81033122	81119432	17	81108106	81108122
BAIAP2	Genes	EGR4.135263	EGR4	17	81033122	81119432	17	81108410	81108426
BAIAP2	Genes	EGR4.135264	EGR4	17	81033122	81119432	17	81108539	81108555
BAIAP2	Genes	EGR4.135265	EGR4	17	81033122	81119432	17	81109180	81109196
BAIAP2	Genes	EGR4.135266	EGR4	17	81033122	81119432	17	81112363	81112379
BAIAP2	Genes	EGR4.135267	EGR4	17	81033122	81119432	17	81118491	81118507
BAIAP2	Genes	EGR4.135268	EGR4	17	81033122	81119432	17	81119362	81119378
CEP131	Genes	EGR4.135310	EGR4	17	81187593	81224999	17	81187938	81187954
CEP131	Genes	EGR4.135311	EGR4	17	81187593	81224999	17	81190892	81190908
CEP131	Genes	EGR4.135312	EGR4	17	81187593	81224999	17	81192260	81192276
CEP131	Genes	EGR4.135313	EGR4	17	81187593	81224999	17	81192661	81192677
CEP131	Genes	EGR4.135314	EGR4	17	81187593	81224999	17	81194224	81194240
CEP131	Genes	EGR4.135315	EGR4	17	81187593	81224999	17	81198065	81198081
CEP131	Genes	EGR4.135316	EGR4	17	81187593	81224999	17	81200682	81200698
CEP131	Genes	EGR4.135317	EGR4	17	81187593	81224999	17	81204782	81204798
CEP131	Genes	EGR4.135318	EGR4	17	81187593	81224999	17	81205400	81205416
CEP131	Genes	EGR4.135319	EGR4	17	81187593	81224999	17	81209241	81209257
CEP131	Genes	EGR4.135320	EGR4	17	81187593	81224999	17	81209279	81209295
CEP131	Genes	EGR4.135321	EGR4	17	81187593	81224999	17	81211042	81211058
CEP131	Genes	EGR4.135322	EGR4	17	81187593	81224999	17	81222631	81222647
CEP131	Genes	EGR4.135323	EGR4	17	81187593	81224999	17	81223106	81223122
CEP131	Genes	EGR4.135324	EGR4	17	81187593	81224999	17	81223321	81223337
CEP131	Genes	EGR4.135325	EGR4	17	81187593	81224999	17	81223505	81223521
CEP131	Genes	EGR4.135326	EGR4	17	81187593	81224999	17	81223717	81223733
CEP131	Genes	EGR4.135327	EGR4	17	81187593	81224999	17	81224289	81224305
NPB	Genes	EGR4.135539	EGR4	17	81898745	81904905	17	81900561	81900577
NPB	Genes	EGR4.135540	EGR4	17	81898745	81904905	17	81901187	81901203
NPB	Genes	EGR4.135541	EGR4	17	81898745	81904905	17	81901976	81901992
NPB	Genes	EGR4.135542	EGR4	17	81898745	81904905	17	81902026	81902042
NPB	Genes	EGR4.135543	EGR4	17	81898745	81904905	17	81902568	81902584
NPB	Genes	EGR4.135544	EGR4	17	81898745	81904905	17	81903601	81903617
NPB	Genes	EGR4.135545	EGR4	17	81898745	81904905	17	81904489	81904505
PLPP2	Genes	EGR4.144172	EGR4	19	279040	293403	19	281364	281380
PLPP2	Genes	EGR4.144173	EGR4	19	279040	293403	19	282650	282666
PLPP2	Genes	EGR4.144174	EGR4	19	279040	293403	19	288969	288985
PLPP2	Genes	EGR4.144175	EGR4	19	279040	293403	19	290090	290106
PLPP2	Genes	EGR4.144176	EGR4	19	279040	293403	19	290810	290826
PLPP2	Genes	EGR4.144177	EGR4	19	279040	293403	19	291660	291676
EEF2	Genes	EGR4.146163	EGR4	19	3974056	3987463	19	3974787	3974803
EEF2	Genes	EGR4.146164	EGR4	19	3974056	3987463	19	3975484	3975500
EEF2	Genes	EGR4.146165	EGR4	19	3974056	3987463	19	3977535	3977551
MAP2K2	Genes	EGR4.146222	EGR4	19	4088321	4126129	19	4090494	4090510
MAP2K2	Genes	EGR4.146223	EGR4	19	4088321	4126129	19	4090607	4090623
MAP2K2	Genes	EGR4.146224	EGR4	19	4088321	4126129	19	4096191	4096207
MAP2K2	Genes	EGR4.146225	EGR4	19	4088321	4126129	19	4096708	4096724
MAP2K2	Genes	EGR4.146226	EGR4	19	4088321	4126129	19	4102631	4102647
MAP2K2	Genes	EGR4.146227	EGR4	19	4088321	4126129	19	4103633	4103649
MAP2K2	Genes	EGR4.146228	EGR4	19	4088321	4126129	19	4104736	4104752
MAP2K2	Genes	EGR4.146229	EGR4	19	4088321	4126129	19	4108726	4108742
MAP2K2	Genes	EGR4.146230	EGR4	19	4088321	4126129	19	4122086	4122102
MAP2K2	Genes	EGR4.146231	EGR4	19	4088321	4126129	19	4122157	4122173
MAP2K2	Genes	EGR4.146232	EGR4	19	4088321	4126129	19	4122187	4122203
MAP2K2	Genes	EGR4.146233	EGR4	19	4088321	4126129	19	4122217	4122233
MAP2K2	Genes	EGR4.146234	EGR4	19	4088321	4126129	19	4122247	4122263
MAP2K2	Genes	EGR4.146235	EGR4	19	4088321	4126129	19	4122277	4122293
MAP2K2	Genes	EGR4.146236	EGR4	19	4088321	4126129	19	4122367	4122383
MAP2K2	Genes	EGR4.146237	EGR4	19	4088321	4126129	19	4122427	4122443
MAP2K2	Genes	EGR4.146238	EGR4	19	4088321	4126129	19	4123769	4123785
MARCH2	Genes	EGR4.147699	EGR4	19	8411270	8441017	19	8413092	8413108
MARCH2	Genes	EGR4.147700	EGR4	19	8411270	8441017	19	8418865	8418881
MARCH2	Genes	EGR4.147701	EGR4	19	8411270	8441017	19	8429001	8429017
MARCH2	Genes	EGR4.147702	EGR4	19	8411270	8441017	19	8434237	8434253
NOSIP	Genes	EGR4.155741	EGR4	19	49553711	49592262	19	49554968	49554984
NOSIP	Genes	EGR4.155742	EGR4	19	49553711	49592262	19	49556164	49556180
NOSIP	Genes	EGR4.155743	EGR4	19	49553711	49592262	19	49556166	49556182
NOSIP	Genes	EGR4.155744	EGR4	19	49553711	49592262	19	49556668	49556684
NOSIP	Genes	EGR4.155745	EGR4	19	49553711	49592262	19	49557387	49557403
NOSIP	Genes	EGR4.155746	EGR4	19	49553711	49592262	19	49557801	49557817
NOSIP	Genes	EGR4.155747	EGR4	19	49553711	49592262	19	49559852	49559868
NOSIP	Genes	EGR4.155748	EGR4	19	49553711	49592262	19	49560061	49560077
NOSIP	Genes	EGR4.155749	EGR4	19	49553711	49592262	19	49561522	49561538
NOSIP	Genes	EGR4.155750	EGR4	19	49553711	49592262	19	49562645	49562661
NOSIP	Genes	EGR4.155751	EGR4	19	49553711	49592262	19	49564985	49565001
NOSIP	Genes	EGR4.155752	EGR4	19	49553711	49592262	19	49564989	49565005
NOSIP	Genes	EGR4.155753	EGR4	19	49553711	49592262	19	49568352	49568368
NOSIP	Genes	EGR4.155754	EGR4	19	49553711	49592262	19	49571117	49571133
NOSIP	Genes	EGR4.155755	EGR4	19	49553711	49592262	19	49572822	49572838
NOSIP	Genes	EGR4.155756	EGR4	19	49553711	49592262	19	49585793	49585809
NOSIP	Genes	EGR4.155757	EGR4	19	49553711	49592262	19	49589280	49589296
NOSIP	Genes	EGR4.155758	EGR4	19	49553711	49592262	19	49589960	49589976
NOSIP	Genes	EGR4.155759	EGR4	19	49553711	49592262	19	49589966	49589982
NOSIP	Genes	EGR4.155760	EGR4	19	49553711	49592262	19	49590170	49590186
NOSIP	Genes	EGR4.155761	EGR4	19	49553711	49592262	19	49590761	49590777
NOSIP	Genes	EGR4.155762	EGR4	19	49553711	49592262	19	49591161	49591177
C19orf84	Genes	EGR4.156288	EGR4	19	51386289	51392591	19	51388133	51388149
C19orf84	Genes	EGR4.156289	EGR4	19	51386289	51392591	19	51388137	51388153
C19orf84	Genes	EGR4.156290	EGR4	19	51386289	51392591	19	51389636	51389652
ID1	Genes	EGR4.187162	EGR4	20	31603283	31608515	20	31605872	31605888
ID1	Genes	EGR4.187163	EGR4	20	31603283	31608515	20	31608463	31608479
EIF3L	Genes	EGR4.202795	EGR4	22	37846868	37891407	22	37849648	37849664
EIF3L	Genes	EGR4.202796	EGR4	22	37846868	37891407	22	37852753	37852769
EIF3L	Genes	EGR4.202797	EGR4	22	37846868	37891407	22	37854126	37854142
EIF3L	Genes	EGR4.202798	EGR4	22	37846868	37891407	22	37862463	37862479
EIF3L	Genes	EGR4.202799	EGR4	22	37846868	37891407	22	37865179	37865195
EIF3L	Genes	EGR4.202800	EGR4	22	37846868	37891407	22	37876587	37876603
EIF3L	Genes	EGR4.202801	EGR4	22	37846868	37891407	22	37885756	37885772
ASB9	Genes	EGR4.329779	EGR4	X	15233288	15272467	X	15237399	15237415
ASB9	Genes	EGR4.329780	EGR4	X	15233288	15272467	X	15240042	15240058
ASB9	Genes	EGR4.329781	EGR4	X	15233288	15272467	X	15241145	15241161
ASB9	Genes	EGR4.329782	EGR4	X	15233288	15272467	X	15246970	15246986
ASB9	Genes	EGR4.329783	EGR4	X	15233288	15272467	X	15260963	15260979
ASB9	Genes	EGR4.329784	EGR4	X	15233288	15272467	X	15265717	15265733
ASB9	Genes	EGR4.329785	EGR4	X	15233288	15272467	X	15266600	15266616
ASB9	Genes	EGR4.329786	EGR4	X	15233288	15272467	X	15267458	15267474
CTAG1A	Genes	EGR4.344098	EGR4	X	154583133	154588821	X	154585591	154585607
CTAG1A	Genes	EGR4.344099	EGR4	X	154583133	154588821	X	154585597	154585613
CTAG1A	Genes	EGR4.344100	EGR4	X	154583133	154588821	X	154585603	154585619
CTAG1A	Genes	EGR4.344101	EGR4	X	154583133	154588821	X	154585678	154585694
CTAG1A	Genes	EGR4.344102	EGR4	X	154583133	154588821	X	154587861	154587877
CTAG1B	Genes	EGR4.344106	EGR4	X	154615609	154621282	X	154616546	154616562
CTAG1B	Genes	EGR4.344107	EGR4	X	154615609	154621282	X	154618730	154618746
CTAG1B	Genes	EGR4.344108	EGR4	X	154615609	154621282	X	154618805	154618821
CTAG1B	Genes	EGR4.344109	EGR4	X	154615609	154621282	X	154618811	154618827
CTAG1B	Genes	EGR4.344110	EGR4	X	154615609	154621282	X	154618817	154618833
